# Supplementary material for: Morphological Changes and Component Characterization of Coffee Silverskin
Source: Molecules. 2021 Aug 13;26(16):4914. doi: 10.3390/molecules26164914 (PMC8400691; doi:10.3390/molecules26164914)
Supplement: Supplementary file 1 [file molecules-26-04914-s001.zip]

Archive with 1 entries (1 files):
- molecules-1292519-supplementary.pdf
